# Supplementary material for: Prognostic Value of Atrial Phasic Dysfunction by CMR Feature Tracking for New-Onset Atrial Fibrillation in Patients with Cardiac Sarcoidosis
Source: Biomedicines. 2026 Jan 15;14(1):185. doi: 10.3390/biomedicines14010185 (PMC12838861; doi:10.3390/biomedicines14010185)
Supplement: Supplementary file 1 [file biomedicines-14-00185-s001.zip]

Archive with 1 entries (1 files):
- biomedicines-4084258-supplementary.pdf
